# Supplementary material for: Welcome to the Czech Republic again! Rare northern mosses Calliergon megalophyllum and Drepanocladus sordidus (Amblystegiaceae) in South Bohemia in light of their European distribution and habitat preferences
Source: PhytoKeys. 2020 Aug 4;154:111–36. doi: 10.3897/phytokeys.154.51454 (PMC7419341; doi:10.3897/phytokeys.154.51454)
Supplement: Supplementary material 2 — A comparison of phytosociological releves from world sites of Calliergon megalophyllum (and Drepanocladus sordidus) from the present and literature data [file phytokeys-154-111-s002.xlsx]

## Sheet: List1
		Site:	1	2	3	4	5	6	7	8	9	10
		Water level [cm]:	0-5	0-5?	2-8	20-40	70-150	-	1	0-6	-	-
		pH:	6.13-(6.23)-6.42	6.36	6.24	-	6.95-7.04	-	6.4	6.2-6.7-7.0	-	5.3-8.1
		EC [MS/m]:	13.5-(14.7)-19.5	15.8	1.4	-	1.7-2.0	-	1.4	0.1-(0.4)-1.3	-	0.4-1.5
	Bryophytes	Amblystegium cf. radicale	+
		Aulacomnium palustre		+
		Bryum pseudotriquetrum					(+)			+(1)
		Calliergon cordifolium		+						+(1)
		Calliergon giganteum					+	+		+(1)
		Calliergon megalophyllum	+	+	+	*	+	+	+	+(13)	+	+/* (35)
		Calliergonella cuspidata		+			+	+	+	+(1)		+(9)
		Climacium dendroides								+(1)
		Drepanocladus aduncus	+							+(3)
		Drepanocladus capillifolius										+(10)
		Drepanocladus sendtneri						+
		Drepanocladus sordidus	+									+(19)
		Drepanocladus trifarius					(+)	+
		Fissidens fontanus										+(1)
		Fontinalis antipyretica										+(23)
		Fontinalis dichelymoides										+(5)
		Fontinalis hypnoides										+(8)
		Hamatocaulis vernicosus					(+)
		Leptodictyum riparium										+(5)
		Rhynchostegium riparioides										+(2)
		Riccia fluitans	+									+(9)
		Ricciocarpos natans										+(7)
		Sarmentypnum exannulatum		+						+(8)
		Scorpidium cossonii					(+)
		Scorpidium scorpioides					+	+	+	+(1)		+(7)
		Sphagnum contortum					(+)		+
		Sphagnum inundatum		+
		Sphagnum palustre			?
		Sphagnum riparium								+(1)
		Sphagnum subsecundum		+
		Sphagnum squarrosum								+(1)
		Sphagnum teres		?	?
		Straminergon stramineum		+
		Warnstorfia procera										+(28)
		Warnstorfia trichophylla								+(1)		+(13)
		Warnstorfia tundrae								+(1)
	Charophytes and Vascular plants	Agrostis canina		+
		Agrostis stolonifera	+
		Aldrovanda vesiculosa	+
		Alnus glutinosa					+
		Alisma plantago-aquatica	+							+(1)
		Alopecurus geniculatus								+(1)
		Calamagrostis canescens		*						+(1)
		Calla palustris					+			+(1)
		Callitriche palustris	+
		Caltha palustris								+(3)
		Cardamine pratensis							+	+(3)
		Carex sp.						+
		Carex acutiformis	+
		Carex appropinquata					+
		Carex aquatilis								+(5)
		Carex curta								+(1)
		Carex diandra					+			+(1)
		Carex elata	+							+(1)
		Carex juncella								+(1)
		Carex lasiocarpa					(+)		+
		Carex panicea									+
		Carex paniculata	+
		Carex pseudocyperus	+				+			+(1)
		Carex rostrata	+	+			+	+	+	+(5)	+
		Carex vesicaria								+(3)
		Chara delicatula	+				(+)
		Chara globularis	+
		Cicuta virosa								+(1)
		Comarum palustre		+		+	+	+	+	+(6)
		Eleocharis acicularis	+
		Eleocharis palustris	+
		Epilobium palustre	+							+(2)
		Eriophorum gracile					(+)
		Equisetum fluviatile		+			+			+(7)
		Equisetum palustre	+							+(1)
		Filipendula ulmaria								+
		Galium palustre							+	+(4)
		Glyceria fluitans								+(1)
		Hippuris vulgaris								+(1)
		Hydrocotyle vulgaris		+					+
		Hydrocharis morsus-ranae				+	+			+(1)
		Juncus bulbosus	+
		Juncus effusus	+	+	*
		Juncus filiformis								+(1)
		Juncus subnodulosus							+
		Lemna minor	+							+(1)
		Lycopus europaeus	+	+					+
		Lysimachia thyrsiflora								+(1)
		Lysimachia vulgaris	+				+			+(2)
		Lythrum salicaria	+						+
		Mentha aquatica							+
		Menyanthes trifoliata						+	+
		Myosotis laxa								+(1)
		Myosotis palustris	+							+(1)
		Myrica gale								+(2)
		Myriophyllum verticillatum					+
		Nitella flexilis	+
		Nitella gracilis	+
		Nymphaea alba							+	+(1)
		Nymphaea candida								+(1)
		Pedicularis palustris							+
		Peucedanum palustre		+					+	+(1)
		Phalaris arundinacea								+(1)
		Phragmites australis	*		*			+	+	+(2)
		Poa palustris								+(1)
		Polygonum amphibium								+(1)
		Potamogeton sp.								+(1)
		Potamogeton acutifolius	+
		Potamogeton natans	+				+			+(3)
		Ranunculus flammula							+
		Ranunculus repens								+(1)
		Rorippa palustris								+(1)
		Sagittaria sagittifolia								+(1)
		Schoenoplectus lacustris								+(1)
		Sparganium sp.								+(1)
		Sparganium erectum	+							+(1)
		Sparganium natans					+			+(1)
		Stratiotes aloides					+
		Stuckenia pectinata	+
		Subularia aquatica								+(1)
		Thelypteris palustris					+		+
		Trichophorum alpinum					(+)
		Typha angustifolia	*		*
		Typha latifolia			*					+(2)
		Utricularia australis	+
		Utricularia intermedia					+	+	+	+(1)
		Utricularia minor					+		+
		Utricularia ochroleuca		+
		Utricularia vulgaris					+			+(1)
		Veronica scutellata								+(1)
		Viola palustris		+
