# Supplementary material for: Welcome to the Czech Republic again! Rare northern mosses Calliergon megalophyllum and Drepanocladus sordidus (Amblystegiaceae) in South Bohemia in light of their European distribution and habitat preferences
Source: PhytoKeys. 2020 Aug 4;154:111–36. doi: 10.3897/phytokeys.154.51454 (PMC7419341; doi:10.3897/phytokeys.154.51454)
Supplement: Supplementary material 3 — Sample information and GenBank accession numbers [file phytokeys-154-111-s003.xlsx]

## Sheet: List1
		ITS	atpB-rbcL	rpl16	trnG	trnL-trnF
	Calliergon megalophyllum
	Czech Republic,	MN305867	MN310481	MN310484	MN310487	MN310490
	KRAM B-249804
	Poland,	MN305865	MN310479	MN310482	MN310485	MN310488
	KRAM B-249803
	Poland,	MN305866	MN310480	MN310483	MN310486	MN310489
	KRAM B-177615
	Drepanocladus sordidus
	Czech Republic,	MN305864	MN310493	not applicable	not applicable	MN310496
	KRAM B-249802
	Poland,	MN305862	MN310491	not applicable	not applicable	MN310494
	KRAM B-75950
	Finland,	MN305863	MN310492	not applicable	not applicable	MN310495
	KRAM B-55364
